# Supplementary material for: Topical 5% Imiquimod for the Treatment of Superficial and Nodular Periocular Basal Cell Carcinoma: A Systematic Review of Clinical Outcomes, Safety, and Treatment Strategies
Source: Cancers (Basel). 2025 Jun 24;17(13):2111. doi: 10.3390/cancers17132111 (PMC12248929; doi:10.3390/cancers17132111)
Supplement: Supplementary file 1 [file cancers-17-02111-s001.zip]

Archive with 1 entries (1 files):
- cancers-3681040-supplementary.pdf
